# Supplementary material for: RNA-Seq Reveals OTA-Related Gene Transcriptional Changes in Aspergillus carbonarius
Source: PLoS One. 2016 Jan 14;11(1):e0147089. doi: 10.1371/journal.pone.0147089 (PMC4713082; doi:10.1371/journal.pone.0147089)
Supplement: S5 Table — (XLS) [file pone.0147089.s007.xls]

## Sheet: Table S5
	S5 Table. Prediction of putative gene clusters in A. carbonarius genome and co-expression analysis
	Analysis settings: minimum Pearson correlation more than 0.75; minimum number of genes per geneset equal to 4.
	Bold: Co-expressed genes (CEGs) in cultural conditions used in this study
	Cluster	Type	Saffold	From (bp)	To (bp)	genes (N.)	Transcript ID
	Cluster 1	Nrps	1	468057	522307	13	136024; 38199; 202253; 392560; 38142; 136035; 136039; 502725; 158414; 202259; 125443; 502728; 502730
	Cluster 2	Other	1	897343	940734	14	202386; 125554; 202388; 202389; 136310; 125558; 502833; 158689; 202391; 136323; 125563; 502838; 38498; 202393
	Cluster 3	Nrps	1	1145070	1194514	16	202446; 511569; 37834; 136458; 158829; 202450; 158833; 502898; 158839; 158842; 502901; 372; 202457; 39357; 202462; 511579
	Cluster 4	Nrps-T1pks	1	1542183	1594737	19	202563; 202564; 481; 502991; 202566; 125744; 502993; 125746; 125747; 502995; 511653; 392816; 492; 392817; 202571; 503000; 495; 392820; 202572
	Cluster 5	Terpene	1	1692914	1714150	10	202613; 125790; 503032; 202615; 511678; 202617; 401731; 511680; 401734; 202619
	Cluster 6	Nrps	1	2574972	2633607	12	511872; 159559; 202909; 202910; 126057; 393044; 202911; 202916; 202917; 815; 202918; 511882
	Cluster 7	Other	2	43727	88587	19	137650; 137653; 160022; 503394; 1002; 512038; 203106; 512040; 160039; 126248; 393214; 126249; 203107; 203108; 203109; 39854; 137682; 1015; 402113
	Cluster 8	Other	2	140864	184167	16	203127; 126275; 137735; 1037; 1038; 512068; 503425; 503426; 203132; 203134; 203135; 1047; 1048; 160129; 203136; 137767
	Cluster 9	Nrps	2	783414	851892	15	512211; 160509; 126457; 1231; 126458; 503573; 503574; 203334; 1236; 40446; 203337; 203338; 41297; 138169; 126469
	Cluster 10	Other	3	781184	826060	22	2152; 42524; 41776; 512919; 127334; 504318; 41691; 2159; 2160; 204474; 42102; 504320; 2164; 2165; 2166; 30837; 162396; 140038; 512924; 140043; 162405; 127342
	Cluster 11	Other	3	1095033	1138074	15	204539; 204540; 204541; 204542; 504392; 204543; 204544; 204546; 42904; 204548; 127430; 204550; 127432; 403156; 42369
	Cluster 12	Other	3	1171263	1214535	16	162625; 403171; 140267; 513010; 2284; 2285; 162634; 2287; 394218; 2289; 127454; 513014; 42678; 127458; 162653; 162654
	Cluster 13	Nrps	3	2036114	2080535	13	394430; 403393; 513217; 513218; 394435; 42534; 127703; 127704; 204792; 204793; 127707; 204794; 127709
	Cluster 14	Nrps	3	2421731	2472787	15	163364; 204908; 163366; 394527; 2682; 127819; 513310; 504719; 394531; 141023; 141030; 42081; 42432; 394536; 204912
	Cluster 15	Nrps	3	2500467	2556423	16	204915; 513323; 163398; 504730; 504731; 163405; 127840; 204919; 163413; 513331; 204924; 163416; 163417; 127847; 163422; 2720
	Cluster 16	T1pks	3	2544199	2581165	13	163416; 163417; 127847; 163422; 2720; 204932; 2721; 127852; 504743; 504744; 204949; 127857; 204950
	Cluster 17	Other	4	1260909	1303870	13	505074; 205328; 3124; 205329; 164267; 505079; 205331; 505081; 3131; 141925; 128244; 403886; 128246
	Cluster 18	Other	4	1502051	1546497	15	205395; 513707; 128303; 205398; 513709; 205400; 205401; 205402; 205403; 205404; 128311; 205405; 205406; 205407; 13305
	Cluster 19	Nrps	4	1737839	1785152	15	505178; 205460; 3266; 205462; 513766; 505182; 513769; 205465; 395012; 164571; 395014; 205468; 205469; 205470; 205471
	Cluster 20	Nrps-T1pks	5	2041830	2093932	18	206379; 129243; 166542; 129245; 206383; 505887; 144204; 166554; 166556; 129251; 129252; 129253; 129254; 206386; 4187; 4188; 206387; 166567
	Cluster 21	Other	5	2091533	2134815	17	166567; 44794; 144226; 45634; 514511; 206389; 206390; 206391; 4197; 166581; 166585; 44917; 514516; 4202; 206393; 166594; 144251
	Cluster 22	Nrps-T1pks	5	2214072	2266029	15	505920; 166637; 206405; 514537; 166647; 514539; 45960; 505924; 505925; 206408; 166660; 45176; 4244; 206410; 166673
	Cluster 23	T1pks	6	1665515	1714411	18	206890; 206891; 206895; 514959; 206896; 206897; 4760; 167816; 514963; 206899; 206900; 206902; 396256; 46804; 206904; 206905; 206906; 18663
	Cluster 24	Other	6	2043845	2087618	18	396346; 396347; 515046; 515047; 129909; 206987; 515049; 515050; 145667; 206989; 206990; 515054; 168023; 168026; 506445; 206992; 168029; 515060
	Cluster 25	Nrps	8	4561	71442	21	130540; 506973; 207594; 130543; 5559; 5560; 49576; 49764; 169359; 207595; 130546; 5567; 396856; 5568; 207596; 5570; 506978; 130549; 506980; 130550; 49992
	Cluster 26	Nrps	8	240768	307649	21	130601; 507030; 507031; 507032; 5629; 405938; 49370; 49274; 169447; 130606; 130607; 5637; 396895; 5638; 130608; 5640; 405944; 130609; 507036; 130610; 49247
	Cluster 27	Other	8	961726	1009350	19	207804; 169852; 207807; 169857; 207809; 207810; 147524; 207811; 130822; 130823; 207813; 130826; 207817; 5871; 207818; 515743; 515744; 515745; 207821
	Cluster 28	Other	8	1751402	1795196	21	406329; 208056; 49129; 397258; 515919; 208117; 131050; 208118; 6107; 208119; 507410; 35412; 49749; 148012; 507414; 507415; 507416; 515927; 49788; 6118; 507419
	Cluster 29	Terpene	9	1278610	1299724	7	208512; 6525; 131440; 171192; 171194; 406701; 208515
	Cluster 30	T1pks	9	1648261	1695355	21	507834; 131550; 208614; 406800; 131553; 50673; 208620; 6660; 171425; 208622; 516335; 507839; 397706; 171428; 208624; 50396; 507842; 208627; 131564; 507844; 171434
	Cluster 31	Nrps	10	489916	538464	13	208705; 208703; 208723; 516466; 131745; 208727; 6874; 208731; 51752; 208732; 51386; 171765; 131754
	Cluster 32	Other	10	871438	917369	14	51943; 397943; 516553; 171982; 149662; 208824; 407066; 516557; 508074; 407070; 208828; 208829; 51541; 208830
	Cluster 33	T1pks	10	1006215	1052910	14	516584; 172064; 208855; 208858; 397980; 208859; 172075; 508108; 208861; 7033; 51890; 131897; 52046; 397987
	Cluster 34	Terpene	10	1212895	1238060	10	398039; 398040; 131957; 17524; 208916; 172245; 51379; 208919; 8920; 51638
	Cluster 35	Terpene	11	725636	748069	6	150426; 209115; 508373; 172757; 7374; 132227
	Cluster 36	Other	12	187552	230782	12	150759; 7584; 173086; 516990; 173091; 173092; 516993; 407558; 7591; 53344; 209296; 209297
	Cluster 37	Other	12	789188	838325	18	209493; 7761; 132557; 151103; 7763; 398552; 53197; 7766; 508665; 508666; 517120; 209499; 53354; 407720; 508668; 517122; 209500; 508670
	Cluster 38	T1pks-Nrps	12	923518	976475	21	209529; 209530; 209531; 7811; 173470; 53516; 7814; 517145; 517146; 173482; 209537; 132610; 517149; 7821; 209543; 7823; 132614; 209555; 209556; 209557; 517154
	Cluster 39	T1pks	13	1	43037	5	53937; 151250; 209588; 209589; 53901
	Cluster 40	Nrps	14	731259	778484	14	174754; 210078; 517644; 133215; 210081; 152446; 54322; 133219; 133220; 517648; 210085; 210086; 133227; 13192
	Cluster 41	T1pks	16	1	39418	21	8867; 210444; 133583; 55648; 408630; 153295; 517949; 133588; 509526; 153301; 8876; 133590; 133591; 517952; 399421; 210451; 133595; 210452; 8883; 55858; 133598
	Cluster 42	T1pks	16	85342	133898	17	133612; 8902; 8903; 175662; 175665; 210463; 210466; 399440; 56260; 56024; 399443; 55781; 56226; 399445; 8915; 210467; 175671
	Cluster 43	Other	16	145007	188097	16	8921; 509554; 133622; 210478; 8925; 210480; 153376; 210482; 175691; 210483; 8930; 8931; 133628; 133629; 8934; 8935
	Cluster 44	T1pks	17	266910	314398	16	9233; 154060; 56393; 210767; 408941; 210768; 176370; 18683; 210770; 133905; 133906; 9242; 210772; 133908; 154078; 176388
	Cluster 45	T1pks	21	65639	116229	11	10067; 134659; 211527; 58334; 177909; 518816; 177915; 58232; 400369; 177918; 518818
	Cluster 46	Terpene	21	119002	140454	8	155617; 177925; 177928; 409651; 211535; 155634; 58320; 155639
	Cluster 47	Other	23	52385	95667	16	519061; 510672; 10373; 519063; 10375; 156291; 409902; 510677; 178602; 178605; 156301; 211851; 510682; 211853; 10385; 134954
	Cluster 48	Other	74	1	13517	5	157234; 212162; 212163; 157242; 135365
	Cluster 49	Other	100	1	11132	5	10973; 135440; 179722; 135442; 401055
	Cluster 50	Other	105	1	10852	4	212219; 212221; 157459; 519449
	Cluster 51	Nrps	114	1	10163	2	157524; 179823
																						1855355-1877016
